# Supplementary material for: G4RNA: an RNA G-quadruplex database
Source: Database (Oxford). 2015 Jun 16;2015:bav059. doi: 10.1093/database/bav059 (PMC5630937; doi:10.1093/database/bav059)
Supplement: Supplementary Data [file bav059_Supplementary_Data.zip]

Archive with 1 entries (1 files):
- G4RNA_FigS1.png
